# Supplementary material for: Rapid depletion and super-resolution microscopy reveal dual roles of SRSF5 in coordinating nuclear speckle–paraspeckle crosstalk during cellular stress
Source: Nucleic Acids Res. 2025 Jul 26;53(14):gkaf713. doi: 10.1093/nar/gkaf713 (PMC13223733; doi:10.1093/nar/gkaf713)
Supplement: gkaf713_Supplemental_Files [file gkaf713_supplemental_files.zip]

Archive with 2 entries (2 files):
- Arnold_Okuda_Table S1.xlsx
- Arnold_Supplementary_text_revision_NAR_updated.pdf
