# Supplementary material for: Rapid depletion and super-resolution microscopy reveal dual roles of SRSF5 in coordinating nuclear speckle–paraspeckle crosstalk during cellular stress
Source: Nucleic Acids Res. 2025 Jul 26;53(14):gkaf713. doi: 10.1093/nar/gkaf713 (PMC13223733; doi:10.1093/nar/gkaf713)
Supplement: gkaf713_Supplemental_Files [file gkaf713_supplemental_files.zip › Arnold_Okuda_Table S1.xlsx]

## Sheet: Table S1
Supplementary Table S1: List of proteins that bind to SRSF5 in close proximity on a short RNA fragment (partially RNase-resistant). Proteins are sorted by enrichment plus UV over non UV. Paraspeckle-relevant proteins are indicated in organge, helicases in blue.
Gene names	Significant (+UV)	-log10 p-value (+UV)	Difference (+UV)	Protein IDs	Protein names
ACADM	+	2.01048	1.96671	B7Z9I1;Q5T4U5;P11310;H0YDT5	Medium-chain specific acyl-CoA dehydrogenase, mitochondrial
ACIN1	+	2.83734	5.76831	S4R3H4;E7EQT4;Q9UKV3;G3V3B0;G3V3T3	Apoptotic chromatin condensation inducer in the nucleus
ACTG1;ACTB	+	3.89241	1.1238	P63261;P60709;I3L3I0;I3L1U9;I3L4N8;G5E9R0;K7EM38;E7EVS6;I3L3R2;J3KT65;Q6S8J3;A5A3E0;C9JUM1;C9JZR7;Q562R1;P0CG38;C9JTX5;F8WCH0;Q9BYX7;P0CG39	Actin, cytoplasmic 2;Actin, cytoplasmic 2, N-terminally processed;Actin, cytoplasmic 1;Actin, cytoplasmic 1, N-terminally processed
ACTN4;ACTN1	+	1.5151	3.07783	O43707;P12814;H9KV75;H0YJ11;H0YJW3;H7C5W8;H7C144;F5GXS2;G3V5M4;G3V2N5;A0A087WSZ2;P35609;Q08043;G3V2E8;G3V2X9;K7EJH8;G3V2W4;F6THM6	Alpha-actinin-4;Alpha-actinin-1
ADAR	+	3.38242	2.39457	H0YCK3;P55265	Double-stranded RNA-specific adenosine deaminase
ALYREF	+	4.32248	5.79767	E9PB61;Q86V81	THO complex subunit 4
ARGLU1	+	3.04229	0.561802	Q9NWB6;X6R9F1	Arginine and glutamate-rich protein 1
ATP5L	+	0.874013	2.32448	E9PN17;O75964	ATP synthase subunit g, mitochondrial
BCLAF1	+	3.52156	6.20182	E9PK91;Q9NYF8;E9PK09;E9PQN2;E9PKI6;E9PJA7;H0YF00;H0YF63;H0YF14	Bcl-2-associated transcription factor 1
BUB3	+	3.45658	3.61278	J3QT28;O43684;J3QSX4	Mitotic checkpoint protein BUB3
CELF1	+	2.83557	2.63833	G5EA30;Q92879;E9PKA1;F5H4Y5;E9PQK4;E9PSH0;F5H0D8;E9PKU1	CUGBP Elav-like family member 1
CHERP	+	2.17556	4.56659	J3QK89;Q8IWX8	Calcium homeostasis endoplasmic reticulum protein
CLK3	+	1.58101	2.02142	P49761;H3BRE4;H3BNQ5	Dual specificity protein kinase CLK3
CPSF6	+	5.5546	3.90411	F8WJN3;Q16630;F8W084	Cleavage and polyadenylation specificity factor subunit 6
DAZAP1	+	1.73152	3.2011	K7EQ02;K7EQ55;K7EK33;Q96EP5	DAZ-associated protein 1
DDX1	+	1.418	1.62487	Q92499;F1T0B3;A0A087X2G1	ATP-dependent RNA helicase DDX1
DDX17	+	5.2624	4.69318	H3BLZ8;Q92841	Probable ATP-dependent RNA helicase DDX17
DDX23	+	1.24949	1.81898	Q9BUQ8;H0YI52	Probable ATP-dependent RNA helicase DDX23
DDX39B;DDX39A	+	0.977177	1.65901	Q13838;F6S4E6;A0A0A0MT12;F6TRA5;F6WLT2;Q5STU3;O00148;F6QYI9;F6R6M7;K7EQN7;K7EN69;K7EPJ3;K7ENP6;K7EL56;K7EIL8;F6U6E2;F6S2B7;F6SXL5;K7EN25;F6UJC5;H0Y400	Spliceosome RNA helicase DDX39B;ATP-dependent RNA helicase DDX39A
DDX42	+	3.35602	1.42868	A0A0A0MSJ0;Q86XP3	ATP-dependent RNA helicase DDX42
DDX5	+	4.69013	2.81687	J3KTA4;P17844;J3QSF1;J3KRZ1;J3QRQ7;J3KRX8;X6RLV5;J3QR02;J3QRN5	Probable ATP-dependent RNA helicase DDX5
DDX54	+	1.16077	1.67915	Q8TDD1;F8VRX4	ATP-dependent RNA helicase DDX54
DDX56	+	0.845303	1.16893	F8WDT8;G3V0G3;Q9NY93;F8WEI3;H7C3E9	Probable ATP-dependent RNA helicase DDX56
DHX15	+	4.9984	1.77188	O43143;O60231	Pre-mRNA-splicing factor ATP-dependent RNA helicase DHX15
DHX9	+	5.03237	1.45715	Q08211	ATP-dependent RNA helicase A
DYNLL2;DYNLL1	+	1.09279	0.906884	Q96FJ2;P63167	Dynein light chain 2, cytoplasmic;Dynein light chain 1, cytoplasmic
EBNA1BP2	+	1.46119	2.67342	H7C2Q8;Q99848	Probable rRNA-processing protein EBP2
EFTUD2	+	1.91736	2.83425	Q15029;K7EP67;K7EJ74	116 kDa U5 small nuclear ribonucleoprotein component
EIF4A3	+	1.61525	1.15566	P38919;I3L3H2	Eukaryotic initiation factor 4A-III;Eukaryotic initiation factor 4A-III, N-terminally processed
ELAVL1	+	1.85116	2.42823	Q15717;M0QZR9;M0R055;B1AM48;B1APY9;B1APY8;A0A0A0MRX1;Q12926;P26378	ELAV-like protein 1
EMG1	+	1.30081	1.65705	V9GYP5;A0A087WWQ2;Q92979	Ribosomal RNA small subunit methyltransferase NEP1
EWSR1	+	3.21832	3.34544	B0QYK0;Q01844;H7BY36;C9JGE3	RNA-binding protein EWS
FBL	+	2.03667	0.736425	M0R299;M0QXL5;P22087;M0R0P1;M0R2Q4;M0R2U2;M0R1H0;M0R2B0	rRNA 2-O-methyltransferase fibrillarin
FLNA;FLNB;FLNC	+	1.24596	0.971941	F8WE98;A0A087WWY3;Q5HY54;Q60FE5;O75369;P21333;Q14315	Filamin-B;Filamin-A;Filamin-C
FUBP3	+	2.88397	2.92762	Q96I24	Far upstream element-binding protein 3
FUS	+	2.35449	2.1099	P35637;H3BPE7	RNA-binding protein FUS
GANAB	+	2.89643	4.62288	Q14697;F5H6X6;E9PKU7;E9PNH1	Neutral alpha-glucosidase AB
GAPDH	+	2.51963	1.32584	E7EUT5;P04406;O14556	Glyceraldehyde-3-phosphate dehydrogenase
H2AFY	+	3.56358	5.02775	O75367;D6RCF2;B4DJC3;Q5SQT3;Q9P0M6	Core histone macro-H2A.1;Histone H2A
H3F3B;H3F3A;HIST2H3A;HIST3H3;HIST1H3A;H3F3C	+	2.61323	2.46093	K7EMV3;B4DEB1;K7EK07;K7ES00;Q71DI3;Q16695;P84243;P68431;K7EP01;Q6NXT2	Histone H3;Histone H3.2;Histone H3.1t;Histone H3.3;Histone H3.1;Histone H3.3C
HDAC2;HDAC1	+	1.04187	1.26361	E5RFI6;E5RJ04;E5RGV4;E5RHE7;E5RH52;E5RG37;E5RFP9;H3BM24;Q5TEE2;Q13547;Q92769	Histone deacetylase 1;Histone deacetylase 2
HIST1H1C;HIST1H1E;HIST1H1D	+	3.85495	3.35533	P16403;P10412;P16402;P22492;Q02539	Histone H1.2;Histone H1.4;Histone H1.3
HIST1H2AJ;HIST1H2AH;H2AFJ;HIST2H2AC;HIST1H2AC;HIST3H2A;HIST2H2AA3;HIST1H2AD;HIST1H2AG;HIST1H2AB;H2AFV;H2AFZ;HIST1H2AA;H2AFX	+	4.83397	5.60689	Q99878;Q96KK5;Q9BTM1;Q16777;Q93077;Q7L7L0;Q6FI13;P20671;P0C0S8;P04908;H0YFX9;C9J0D1;Q71UI9;P0C0S5;Q96QV6;P16104;C9J386;Q8IUE6	Histone H2A type 1-J;Histone H2A type 1-H;Histone H2A.J;Histone H2A type 2-C;Histone H2A type 1-C;Histone H2A type 3;Histone H2A type 2-A;Histone H2A type 1-D;Histone H2A type 1;Histone H2A type 1-B/E;Histone H2A;Histone H2A.V;Histone H2A.Z;Histone H2A type 1-A;Histone H2AX
HIST1H2BN;HIST1H2BL;HIST1H2BM;HIST1H2BH;HIST2H2BF;HIST1H2BC;HIST1H2BD;H2BFS;HIST1H2BK;HIST1H2BA	+	1.13522	2.18241	U3KQK0;Q99880;Q99879;Q99877;Q93079;Q5QNW6;P62807;P58876;P57053;O60814;Q96A08	Histone H2B;Histone H2B type 1-L;Histone H2B type 1-M;Histone H2B type 1-N;Histone H2B type 1-H;Histone H2B type 2-F;Histone H2B type 1-C/E/F/G/I;Histone H2B type 1-D;Histone H2B type F-S;Histone H2B type 1-K;Histone H2B type 1-A
HIST1H4A	+	2.05083	5.1631	P62805	Histone H4
HIST2H3PS2	+	1.53063	3.77089	Q5TEC6	Histone H3
HIST3H2BB;HIST2H2BE;HIST1H2BB;HIST1H2BO;HIST1H2BJ	+	2.63934	1.76102	Q8N257;Q16778;P33778;P23527;P06899;Q6DRA6;Q6DN03	Histone H2B type 3-B;Histone H2B type 2-E;Histone H2B type 1-B;Histone H2B type 1-O;Histone H2B type 1-J
HNRNPA0	+	2.27213	4.87107	Q13151	Heterogeneous nuclear ribonucleoprotein A0
HNRNPA1;HNRNPA1L2	+	1.16167	4.30278	F8W6I7;P09651;F8VZ49;Q32P51;F8VTQ5;F8VYN5;F8W646;H0YH80	Heterogeneous nuclear ribonucleoprotein A1;Heterogeneous nuclear ribonucleoprotein A1, N-terminally processed;Heterogeneous nuclear ribonucleoprotein A1-like 2
HNRNPA2B1	+	2.18555	1.79702	P22626;A0A087WUI2	Heterogeneous nuclear ribonucleoproteins A2/B1
HNRNPA3	+	2.80968	6.59219	P51991;H7C1J8	Heterogeneous nuclear ribonucleoprotein A3
HNRNPC	+	3.24921	3.23075	G3V4W0;B4DY08;B2R5W2;G3V4C1;G3V251;G3V2D6;G3V5X6;G3V3K6;B4DSU6;G3V5V7;P0DMR1;O60812;B7ZW38;B2RXH8;G3V4M8;G3V2H6
HNRNPD	+	1.35946	2.80404	D6RF44;H0YA96;D6RAF8;H0Y8G5;Q14103;D6RBQ9;D6RD83	Heterogeneous nuclear ribonucleoprotein D0
HNRNPDL	+	1.82583	4.23049	A0A087WUK2;O14979	Heterogeneous nuclear ribonucleoprotein D-like
HNRNPF	+	3.77902	2.48955	P52597	Heterogeneous nuclear ribonucleoprotein F;Heterogeneous nuclear ribonucleoprotein F, N-terminally processed
HNRNPH1	+	2.92767	2.15952	G8JLB6;P31943;E9PCY7;D6RBM0;H0YB39;D6RIU0;H0YBD7;E5RGV0;D6RFM3;E7EN40;E7EQJ0;D6RAM1;D6R9T0;D6RIT2;D6RDU3;D6RJ04;D6RIH9;H0YBG7;D6RDL0;E5RGH4;E5RJ94;D6R9D3;D6RF17;H0YAQ2	Heterogeneous nuclear ribonucleoprotein H;Heterogeneous nuclear ribonucleoprotein H, N-terminally processed
HNRNPH2	+	4.96572	4.5222	P55795	Heterogeneous nuclear ribonucleoprotein H2
HNRNPH3	+	2.90143	2.46786	P31942	Heterogeneous nuclear ribonucleoprotein H3
HNRNPK	+	3.24231	2.10131	P61978;Q5T6W2;S4R457;S4R359	Heterogeneous nuclear ribonucleoprotein K
HNRNPL	+	3.44086	6.60835	P14866;M0QXS5;M0QYT0;M0R076;M0QYL7;M0R1W6	Heterogeneous nuclear ribonucleoprotein L
HNRNPLL;HNRPLL	+	0.946877	0.847201	C9JJZ7;H7BXH8;B7WPG3;C9IYN3;D6W592;Q8WVV9	Heterogeneous nuclear ribonucleoprotein L-like
HNRNPM	+	4.25387	2.23806	A0A087X0X3;P52272;M0QZM1;M0R019;M0R2T0;M0R2I7;M0R0N3;M0QYQ7;M0R0Y6;M0QY96;M0QYL3	Heterogeneous nuclear ribonucleoprotein M
HNRNPR	+	4.08379	7.86234	O43390;B4DT28	Heterogeneous nuclear ribonucleoprotein R
HNRNPU	+	3.97586	1.61537	Q00839;Q5RI18	Heterogeneous nuclear ribonucleoprotein U
HNRNPUL1	+	1.39418	2.27155	A0A0A0MRA5;B7Z4B8;Q9BUJ2;M0R3F1;M0QYZ0;M0R0K8;M0R203;M0QYM5;M0QZV6;M0QYI8	Heterogeneous nuclear ribonucleoprotein U-like protein 1
HSD17B10	+	0.907251	2.24154	Q99714;Q5H928	3-hydroxyacyl-CoA dehydrogenase type-2
HSP90B1	+	0.971405	2.78575	P14625;Q96GW1;F8W026;H0YIV0	Endoplasmin
IK	+	2.6626	3.27659	A0A087X1R5;Q13123;D6REL4;Q9H4P6;E7EQZ7;D6RCQ4;D6RAY9;A0A0C4DGW5	Protein Red
ILF2	+	1.3476	3.44835	B4DY09;Q12905;X6R6Z1;A0A0A0MRL0	Interleukin enhancer-binding factor 2
ILF3	+	2.78446	6.05201	Q12906;K7EKJ9;K7EQR9;K7ER69;Q96SI9;K7EKY0;K7ERM6;K7ENK6;K7EM82;K7EJ09;K7EPG3	Interleukin enhancer-binding factor 3
KHDRBS1	+	5.28895	6.90365	Q07666;O75525;Q5VWX1	KH domain-containing, RNA-binding, signal transduction-associated protein 1
KHSRP	+	1.34449	0.740792	Q92945;A0A087WTP3;M0R0I5;M0QYH3;M0QXW7;M0R3J3;M0R0C6;M0R251;M0QYG1;M0R263	Far upstream element-binding protein 2
KIF20B	+	2.32326	6.89375	Q96Q89	Kinesin-like protein KIF20B
LBR	+	0.85854	1.29058	Q14739;C9JXK0;C9JES9	Lamin-B receptor
LMNA	+	3.48644	4.04513	P02545;Q3BDU5;Q5TCI8;H0YAB0;A0A0C4DGC5;E9PBF6;J9JID7;P20700;Q03252	Prelamin-A/C;Lamin-A/C
LRPPRC	+	1.15795	1.87886	P42704;C9JCA9;B8ZZ38;A0A0C4DG06	Leucine-rich PPR motif-containing protein, mitochondrial
LUC7L3	+	1.80367	0.660964	J3KPP4;O95232;D6RDI2;D6RHH0;U3KQT3;E7EN55;C9JL41	Luc7-like protein 3
MAGOHB;MAGOH	+	1.30672	2.51724	Q96A72;F5H6N1;P61326;F5H6P7;F5H3U9;F5H124	Protein mago nashi homolog 2;Protein mago nashi homolog
MATR3	+	4.35203	6.52456	A8MXP9;P43243;D6REM6;D6R991;H0Y8T4;B3KM87;D6R8Z5;D6RCM3;D6REK4;D6RBI2;D6RBK5;D6RE02;D6RIA2;D6RB45;A0A0A6YYM6;D6R9F3;D6RAM9;D6RAY2;D6RBS2;Q68E03	Matrin-3
MEPCE	+	3.18528	3.25603	Q7L2J0	7SK snRNA methylphosphate capping enzyme
MKI67	+	0.988276	0.636656	A0A087WV66;P46013	Antigen KI-67
MSN;EZR;RDX	+	3.66078	3.21991	P26038;E7EQR4;P35241;P15311;V9GZ54;E9PQ82;E9PNV3	Moesin;Radixin;Ezrin
MT-CO2	+	3.98183	2.4164	P00403	Cytochrome c oxidase subunit 2
NCBP1	+	2.03352	1.85356	Q09161	Nuclear cap-binding protein subunit 1
NCL	+	1.8418	5.4996	P19338;H7BY16;C9JYW2;C9JLB1;C9J1H7;C9JWL1	Nucleolin
NDUFA4	+	1.0375	2.38752	O00483	Cytochrome c oxidase subunit NDUFA4
NOL6	+	1.12943	0.822814	Q9H6R4;A0A0A0MRW6;A0A0C4DFX0	Nucleolar protein 6
NONO	+	3.37057	2.01999	Q15233;H7C367;C9IZL7;C9JYS8;C9J4X2	Non-POU domain-containing octamer-binding protein
NOP2	+	2.84791	4.20477	P46087;A0A087WV73;F5GWB7;F5H709;F5H5X6;F5GYR3;F5H359;F5H8G6	Probable 28S rRNA (cytosine(4447)-C(5))-methyltransferase
NPM1	+	5.01459	2.03114	P06748;E5RI98;E5RGW4	Nucleophosmin
NSA2	+	3.58887	3.07791	O95478	Ribosome biogenesis protein NSA2 homolog
NUDT21	+	3.97656	6.25161	O43809;H3BND3;H3BV41	Cleavage and polyadenylation specificity factor subunit 5
PARP1	+	2.83386	0.815909	P09874;Q5VX84;Q5VX85	Poly [ADP-ribose] polymerase 1
PCBP1	+	2.98006	4.20485	Q15365	Poly(rC)-binding protein 1
PCBP2	+	2.29849	0.848976	Q15366;F8VZX2;H3BRU6;F8W0G4;F8W1G6;F8VXH9;J3QT27;E9PFP8;P57721;H3BSP4;F8VTZ0;H3BSS4;F8VRH0;C9K0A2;F8WC71;C9IZV9;C9J7A9;C9JSA6;C9J5V4;H3BND9;C9JTY5;C9JZY3;C9J0A4;F6TJN8;P57723	Poly(rC)-binding protein 2
PDCD6	+	6.67327	2.54971	A0A024QZ42;O75340;H0Y9X3;A0A087WZ38	Programmed cell death protein 6
PHB	+	1.91421	2.08468	C9JW96;P35232;C9JZ20;E7ESE2;E9PCW0;D6RBK0	Prohibitin
PHB2	+	2.61923	0.86217	F5GY37;J3KPX7;Q99623;F5H3X6;F5GWA7;F5H0C5;F5H2D2	Prohibitin-2
PNN	+	2.62761	3.1206	Q9H307;G3V5F0;G3V579	Pinin
POP1	+	3.04262	1.41278	Q99575;E5RK39	Ribonucleases P/MRP protein subunit POP1
PPIB	+	2.08516	3.41932	P23284	Peptidyl-prolyl cis-trans isomerase B
PRMT1	+	4.42873	3.32935	E9PKG1;H7C2I1;Q99873;E9PNR9;E9PQ98;E9PIX6;H0YDE4;A0A087X1W2;Q9NR22	Protein arginine N-methyltransferase 1
PRPF40A	+	0.95092	2.04745	O75400;H0YG38;F5H578	Pre-mRNA-processing factor 40 homolog A
PRPF6	+	3.06741	3.96245	O94906	Pre-mRNA-processing factor 6
PRPF8	+	5.60937	6.31238	Q6P2Q9;I3L0J9;I3L3Z8;I3L1T8	Pre-mRNA-processing-splicing factor 8
PTBP1	+	3.96515	3.83586	P26599;A6NLN1;K7EKJ7;K7ES59;A0A087WUW5;K7ELW5;A0A087WU68;K7EK45;O95758	Polypyrimidine tract-binding protein 1
RALY	+	4.957	6.93194	Q5QPL9;Q9UKM9;Q5QPM1;Q5QPM0;Q5QPM2	RNA-binding protein Raly
RBBP6	+	2.20137	1.99169	Q7Z6E9;I3L3Y2;H3BUN0	E3 ubiquitin-protein ligase RBBP6
RBM14	+	4.52391	3.97375	Q96PK6;A0A0A6YYI9;F8WDX3;A0A0A0MSL8;B8ZZ74	RNA-binding protein 14
RBM15	+	4.64667	4.55355	A0A087WWP4;Q96T37	Putative RNA-binding protein 15
RBM17	+	2.17491	3.26718	Q96I25;Q5W011;Q5W010;H0Y6J6;Q5W012	Splicing factor 45
RBM25	+	4.82157	5.00183	P49756;E9PQU5;H0YE46	RNA-binding protein 25
RBM39	+	3.28083	4.13565	G3XAC6
RBM4;RBM4B	+	3.04947	4.96182	Q9BWF3;E9PB51;Q9BQ04;E9PLB0;E9PM61;D6R9K7;U3KQD5;J3QRR5	RNA-binding protein 4;RNA-binding protein 4B
RBMX	+	4.50146	8.14918	P38159;H3BT71;H0Y6E7;H3BUY5;H3BR27;O75526;H3BNC1;Q8N7X1	RNA-binding motif protein, X chromosome;RNA-binding motif protein, X chromosome, N-terminally processed
RNPS1	+	3.71538	4.35832	H3BV80;H3BMM9;H3BTC0;Q15287;H3BPG5;H3BMS0	RNA-binding protein with serine-rich domain 1
RPF2	+	1.59663	2.66476	Q9H7B2;Q5VXN0	Ribosome production factor 2 homolog
RPS18	+	1.03169	1.24772	P62269	40S ribosomal protein S18
RRP12	+	1.27694	1.31455	Q5JTH9;A0A087X1U8;H7C1M8	RRP12-like protein
SAFB	+	3.32525	4.65655	Q15424;K7ES42;K7EII0	Scaffold attachment factor B1
SAFB2	+	0.962279	3.63997	Q14151;K7EQU4;K7ERX3	Scaffold attachment factor B2
SCAF11	+	2.44653	3.52491	F8VXG7;Q99590;A0A0A0MTP7;A0A087WTB7	Protein SCAF11
SDHA	+	1.25986	1.31782	A0A087X1I3;D6RFM5;P31040;H0Y8X1	Succinate dehydrogenase [ubiquinone] flavoprotein subunit, mitochondrial
SF1	+	1.13269	3.17057	Q15637;C9J792;F8WEV5;H7C561	Splicing factor 1
SF3B1	+	5.40283	5.94204	O75533;H7C341;B4DGZ4;F8WC19	Splicing factor 3B subunit 1
SF3B2	+	2.00256	3.00576	Q13435;A0A087WZZ5;E9PPJ0;E9PJT3;E9PJ04;H0YEX5;H0YCG1;E9PIL8	Splicing factor 3B subunit 2
SF3B6	+	1.53893	2.3348	Q9Y3B4	Splicing factor 3B subunit 6
SFPQ	+	5.89637	4.30172	P23246;H0Y9K7;H0Y9U2	Splicing factor, proline- and glutamine-rich
SLTM	+	3.46983	3.59091	Q9NWH9;H7C3F4;H7BXE3;H0YL55;H0YLW7;H0YMW8;H0YNF3;H0YMR6;H0YLE6;H0YKH2;H0YMM0;H0YKU6	SAFB-like transcription modulator
SNRNP200	+	6.74239	5.49594	O75643;B4E0P5	U5 small nuclear ribonucleoprotein 200 kDa helicase
SNRNP70	+	4.41304	1.41608	P08621;M0QYR1;M0QX04	U1 small nuclear ribonucleoprotein 70 kDa
SNRPA	+	2.68734	4.13544	M0R0G9;M0QXK2;M0R221;M0R2B8;P09012;M0QZG7;M0R268;P08579	U1 small nuclear ribonucleoprotein A
SNRPD1	+	2.7331	5.45563	P62314;J3QLI9;J3QLR7	Small nuclear ribonucleoprotein Sm D1
SNRPD2	+	5.70392	6.46081	P62316;K7ERG4;K7EJB5	Small nuclear ribonucleoprotein Sm D2
SNRPF	+	1.73438	1.4092	P62306	Small nuclear ribonucleoprotein F
SNRPN;SNRPB	+	2.28034	4.02893	J3QLE5;A8MT02;P63162;P14678;J3KRY3;S4R3P3	Small nuclear ribonucleoprotein-associated protein N;Small nuclear ribonucleoprotein-associated proteins B and B
SNW1	+	5.42838	3.85116	Q13573;G3V3A4;G3V4X8;G3V5R3	SNW domain-containing protein 1
SREK1	+	2.0148	1.79435	A0A087WY03;E5RFV3	Splicing Regulatory Glutamic Acid And Lysine Rich Protein 1
SRRT	+	3.13596	4.17558	Q9BXP5;H7C3A1;H7C0U8;A0A0A0MSP6	Serrate RNA effector molecule homolog
SRSF10	+	1.91052	1.44947	Q5JRI1;O75494;Q6IQ42;Q8WXF0;R4GMP8	Serine/arginine-rich splicing factor 10
SRSF11	+	1.9429	3.13049	Q5T760;Q05519;B4DWT1;Q5T757;S4R3C4	Serine/arginine-rich splicing factor 11
SRSF9	+	0.892956	1.57105	Q13242;H0YIB4;S4R3G0	Serine/arginine-rich splicing factor 9
SYNCRIP	+	3.64582	5.65684	O60506;B7Z645;F6UXX1	Heterogeneous nuclear ribonucleoprotein Q
TARDBP	+	5.85918	3.00074	A0A087WX29;Q13148;B1AKP7;G3V162;A0A087X260;A0A087WYY0;K7EJM5;K7EN94;A0A087WXQ5;A0A087WV68;A0A087WW61;A0A087WX67;A0A087WXV3;A0A087WTZ4;K7EL26;K7EJ99;A0A0A0MSV7;A0A087WYE7;A0A087WZC9	TAR DNA-binding protein 43
TFRC	+	2.48686	3.34895	P02786;G3V0E5;H7C3V5;F8WBE5	Transferrin receptor protein 1;Transferrin receptor protein 1, serum form
THOC2	+	1.2056	1.03784	Q8NI27;A0A0C4DG98;F2Z2V2;H0Y815	THO complex subunit 2
THRAP3	+	1.74808	2.96141	Q9Y2W1	Thyroid hormone receptor-associated protein 3
TRA2A	+	2.06403	1.44097	Q13595	Transformer-2 protein homolog alpha
TRA2B	+	2.2902	0.446708	P62995;H7BXF3;H7C2L4	Transformer-2 protein homolog beta
TRIM28	+	1.88097	2.64338	M0R0K9;Q13263	Transcription intermediary factor 1-beta
U2AF1;U2AF1L4	+	2.02859	3.37396	Q01081;K7EJH3;K7EJM7;M0QYK5;M0R2N4;Q8WU68	Splicing factor U2AF 35 kDa subunit;Splicing factor U2AF 26 kDa subunit
U2AF2	+	6.0309	4.67855	P26368;K7ENG2;K7ELP8	Splicing factor U2AF 65 kDa subunit
U2SURP	+	2.98473	6.09565	E7ET15;O15042;H0Y8D9;E7EW00;C9JB80;H7C4V2;C9J5L1;C9JDJ7;U3KPT1	U2 snRNP-associated SURP motif-containing protein
VDAC1	+	0.928328	0.965652	P21796;C9JI87	Voltage-dependent anion-selective channel protein 1
XRN2	+	2.4851	3.41744	Q9H0D6	5-3 exoribonuclease 2
YTHDC1	+	1.98369	3.91391	J3QR07;Q96MU7;J3KS01	YTH domain-containing protein 1
ZC3H11A	+	0.958649	1.64725	O75152;E9PBY7;E9PQ61	Zinc finger CCCH domain-containing protein 11A
ZC3H13	+	1.51854	1.1561	Q5T200	Zinc finger CCCH domain-containing protein 13
ZC3H18	+	0.916552	1.70968	E7ERS3;Q86VM9;H3BRN6	Zinc finger CCCH domain-containing protein 18
ZFR	+	1.421	4.18066	Q96KR1;H0Y8W1	Zinc finger RNA-binding protein
ZNF207	+	1.48425	1.42139	J3QS27;J3KTL1;J3KRB6;J3KRW6;H0Y3M2;J3QRS9;X6R4W8;O43670	BUB3-interacting and GLEBS motif-containing protein ZNF207
ZNF326	+	3.36221	5.17246	Q5BKZ1;A0A0A0MRN4	DBIRD complex subunit ZNF326
